# Supplementary material for: Blood loss due to diagnostic testing in extremely preterm infants in 22 European countries: a prospective observational study
Source: eClinicalMedicine. 2026 Jun 26;97:104035. doi: 10.1016/j.eclinm.2026.104035 (PMC13324306; doi:10.1016/j.eclinm.2026.104035)
Supplement: Supplementary 2 [file mmc2.xlsx]

## Sheet: Sheet1
*Group Name(s):
*First Name and Middle Initial(s)	*Last Name	*Suffix (eg, Jr, III)	Academic Degrees	Institution	Location (city, state/province, country)	Role or Contribution, eg, chair, principal investigator	Group (if more than 1 Group listed in the byline) and/or Subgroup (eg, Steering Committee)
Miguel	Alsina-Casanova			Clínic Barcelona Hospital Universitari	Barcelona, Spain	Local investigator
Ola	Andersson			Lund University and Skane University Hospital	Lund, Sweden	Local investigator
Rosa Patricia	Arias-Llorente			Central University Hospital of Asturias	Oviedo, Spain	Local investigator
Adeline	Berenger			CHU Limoges	Limoges, France	Local investigator
Edyta	Bielska			Department of Neonatology and Neonatal Intensive Care Medical University of Warsaw	Warsaw, Poland	Local investigator
Marioara	Boia			Spitalul Clinic de Urgenta Pentru Coppii Louis Turcanu	Timisoara, Romania	Local investigator
André	Birkenmaier			University of Zurich and Children's Hospital St. Gallen	St. Gallen, Switzerland	Local investigator
Jakub	Biros			Faculty Hospital Nove Zamky	Nove Zamky, Slovakia	Local investigator
Anne Laure	Blanquart			CHU Limoges	Limoges, France	Local investigator
Tiziana	Boggini			Fondazione IRCCS Policlinico San Matteo	Pavia, Italy	Local investigator
Pascal	Boileau			CHI Poissy - Saint-Germain-en-Laye	Poissy, France	Local investigator
Renata	Bokiniec			Department of Neonatology and Neonatal Intensive Care Medical University of Warsaw	Warsaw, Poland	Local investigator
Ilia	Bresesti			Filippo Del Ponte Hospital, University of Insubria	Varese, Italy	Local investigator
Katherine	Broad			St Michael's Hospital, University Hospitals Bristol and Weston	Bristol, United Kingdom	Local investigator
Giacomo	Cavallaro			Neonatal Intensive Care Unit, Fondazione IRCCS Ca' Granda Ospedale Maggiore Policlinico	Milano, Italy	Local investigator
Jennifer	Chauvel			CH de Saint Brieuc	Saint-Brieuc, France	Local investigator
Borbála	Cseszneki			Semmelweis University	Budapest, Hungary	Local investigator
Carlo	Dani			Azienda Ospedaliero Universitaria Careggi	Florence, Italy	Local investigator
Klaudia	Demová			Faculty Hospital Nove Zamky	Nove Zamky, Slovakia	Local investigator
Diana	Dornis			Universitätsklinikum Leipzig	Leizpig, Germany	Local investigator
Marie-Pierre	Duban			CH de Saint Brieuc	Saint-Brieuc, France	Local investigator
Karolina	Dziadkowiec-Motyl			Górnośląskie Centrum Zdrowia Dziecka, Medical Faculty Silesian Medical University	Katowice, Poland	Local investigator
Nika	Erzen			University Medical Center Ljubljana	Ljubljana, Slovenia	Local investigator
Eszter	Fanczal			Semmelweis University	Budapest, Hungary	Local investigator
Sara	Fernández-Castiñeira			Central University Hospital of Asturias	Oviedo, Spain	Local investigator
Libusa	Galuschka			Klinikum Lüneburg	Lüneburg, Germany	Local investigator
Ellen	Gandaputra			Klinikum Lüneburg	Lüneburg, Germany	Local investigator
Fermín	García-Muñoz Rodrigo			CHU Insular-Materno Infantil	Las Palmas, Spain	Local investigator
Corinna	Gebauer			Universitätsklinikum Leipzig	Leizpig, Germany	Local investigator
Hélène	Grimault			CH Bretagne-Atlantique	Vannes, France	Local investigator
Kristina	Grund			Department of Neonatology, University Children's Hospital Regensburg (KUNO), Hospital St. Hedwig of the Order of St. John, University of Regensburg	Regensburg, Germany	Local investigator
Melanie	Gsöllpointner			Kepler University Hospital	Linz, Austria	Local investigator
Silvia	Gualdi			IRCCS AOU S. Orsola	Bologna, Italy	Local investigator
Brunetta	Guaragni			Spedali Civili di Brescia	Brescia, Italy	Local investigator
Markus	Hahn			University of Zurich and Children's Hospital St. Gallen	St. Gallen, Switzerland	Local investigator
Nadja	Haiden			Kepler University Hospital	Linz, Austria	Local investigator
Monica	Hasmasanu			University of Medicine and Pharmacy Iuliu Hatieganu	Cluj-Napoca, Romania	Local investigator
Daniela	Iacob			Timisoara County Emergency Clinical Hospital	Timisoara, Romania	Local investigator
Mihaela	Ivanici			Spitalul Clinic de Urgenta Pentru Coppii Louis Turcanu	Timisoara, Romania	Local investigator
Raphaela	Jernej			Medical University Vienna	Vienna, Austria	Local investigator
Tomáš	Juren			University Hospital Brno	Brno, Czech Republic	Local investigator
Karolina	Karcz			Department of Neonatology Wroclaw Medical University	Wrocław, Poland	Local investigator
Lilijana	Kornhauser			Maternity Hospital Ljubljana	Ljubljana, Slovenia	Local investigator
Barbara	Królak-Olejnik			Department of Neonatology Wroclaw Medical University	Wrocław, Poland	Local investigator
Lena	Legnevall			Karolinska Institute	Stockholm, Sweden	Local investigator
Verena	Lehnerer			Department of Neonatology, University Children's Hospital Regensburg (KUNO), Hospital St. Hedwig of the Order of St. John, University of Regensburg	Regensburg, Germany	Local investigator
Emmanuelle	Levine			CHU de Rennes	Rennes, France	Local investigator
David	Ley			Lund University and Skane University Hospital	Lund, Sweden	Local investigator
María Del Carmen	López Castillo			Hospital Regional Universitario de Málaga	Málaga, Spain	Local investigator
Mariella	Magarotto			Azienda Ospedale Università Padova	Padova, Italy	Local investigator
Silvia	Martini			IRCCS AOU S. Orsola	Bologna, Italy	Local investigator
Iwona	Maruniak-Chudek			Górnośląskie Centrum Zdrowia Dziecka, Medical Faculty Silesian Medical University	Katowice, Poland	Local investigator
Rita	Moita			CHU de São João	Porto, Portugal	Local investigator
Anjola	Mosuro			Great Western Hospitals	Wiltshire, United Kingdom	Local investigator
Agnieszka	Nowicka			Centrum Medyczne Ujastek, Kraków	Kraków, Poland	Local investigator
Daniel	O'Reilly			Rotunda Hospital	Dublin, Ireland	Local investigator
Manuela	Pantea			Timisoara County Emergency Clinical Hospital	Timisoara, Romania	Local investigator
Alejandro	Pérez-Muñuzuri			Hospital Clínico Universitario de Santiago	Santiago de Compostela, Spain	Local investigator
Tina	Perme			Maternity Hospital Ljubljana	Ljubljana, Slovenia	Local investigator
Laura	Picciau			Spedali Civili di Brescia	Brescia, Italy	Local investigator
Simone	Pratesi			Azienda Ospedaliero Universitaria Careggi	Florence, Italy	Local investigator
Sandra	Prins			Emma Children’s Hospital Amsterdam University Medical Center, Department of Neonatology	Amsterdam, The Netherlands	Local investigator
Maurizio	Radicioni			Azienda Opsedaliera di Perugia	Perugia, Italy	Local investigator
Genny	Raffaeli			Neonatal Intensive Care Unit, Fondazione IRCCS Ca' Granda Ospedale Maggiore Policlinico	Milano, Italy	Local investigator
Reyes	Roldan-López			Hospital Regional Universitario de Málaga	Málaga, Spain	Local investigator
Jean-Michel	Roué			CHRU Brest	Brest, France	Local investigator
Beata	Rzepecka Węglarz			Centrum Medyczne Ujastek, Kraków	Kraków, Poland	Local investigator
Greta	Sibrecht			II Department of Neonatology, Poznan University of Medical Sciences	Poznan, Poland	Local investigator
Pauline	Snijder			Erasmus MC	Rotterdam, The Netherlands	Local investigator
Mirta	Starčević			University Hospital Centre Zagreb	Zagreb, Croatia	Local investigator
Emese	Szántó			Semmelweis University	Budapest, Hungary	Local investigator
Liliana	Teixeira			Centro Materno-Infantil do Norte - Unidade Local de Saúde de Santo António	Porto, Portugal	Local investigator
Laura	Torrejon			La Fe University Hospital	Valencia, Spain	Local investigator
Lourdes	Urquía Martí			CHU Insular-Materno Infantil	Las Palmas, Spain	Local investigator
Laurien	Vanbuggenhout			UZ Leuven	Leuven, Belgium	Local investigator
Lorenzo	Zanetto			Azienda Ospedale Università Padova	Padova, Italy	Local investigator
